# Supplementary material for: Construction of Attenuated Strains for Red-Spotted Grouper Nervous Necrosis Virus (RGNNV) via Reverse Genetic System
Source: Viruses. 2022 Aug 6;14(8):1737. doi: 10.3390/v14081737 (PMC9415089; doi:10.3390/v14081737)
Supplement: Supplementary file 1 [file viruses-14-01737-s001.zip]

Archive with 1 entries (1 files):
- viruses-1783808-supplementary.pdf
